# Supplementary material for: Ovarian Cancer in the Era of Precision Surgery and Targeted Therapies
Source: Cancers (Basel). 2025 Oct 18;17(20):3371. doi: 10.3390/cancers17203371 (PMC12562755; doi:10.3390/cancers17203371)
Supplement: Supplementary file 1 [file cancers-17-03371-s001.zip]

Archive with 1 entries (1 files):
- cancers-3895656-supplementary.pdf
